# Supplementary material for: Photosynthesis in newly developed leaves of heat-tolerant wheat acclimates to long-term nocturnal warming
Source: J Exp Bot. 2023 Nov 4;75(3):962–78. doi: 10.1093/jxb/erad437 (PMC10837020; doi:10.1093/jxb/erad437)
Supplement: erad437_suppl_Supplementary_Tables_S2 [file erad437_suppl_supplementary_tables_s2.xlsx]

## Sheet: metabolite out ND revised
metabolite identification number	1	2	3	4	5	6	7	8	9	10	11	12	13	14	15	16	17	18	19	20	21	22	23	24	25	26	27	28	29	30	31	32	33	34	35	36	37	38	39	40	41	42	43	44	45	46	47	48	49
metabolite name	1-(4-hydroxy-3-methoxyphenyl)-1,2,3-Propanetriol	1,2,4-benzenetriol	2-Deoxy-D-glucose	2-hydroxyglutaric acid	2-Imidazolidone-4-carboxylic acid	2-Oxoglutaric acid	2-Piperidinecarboxylic acid	2,4-dihydroxy-butanoic acid	3-Aminopropionitrile	3-hydroxy-Pyridine	3-hydroxybenzoic acid	3-phosphoglycerate	3,4-Dihydroxydihydrofuran	3,6-anhydro-d-hexose	3,7-dioxa-2,8-disilanonane, 2,2,8,8-tetramethyl-5,5-bis[[(trimethylsilyl)oxy]methyl]	4-hydroxy-Pyridine	4-hydroxycinnamic acid	4',5-dihydroxy-7-glucosyloxyflavanone	6-Aminohexanoic acid	Aconitic acid	Adenosine-5-monophosphate	alpha-lactose	Arabinose	Arabitol	Ascorbic acid	Asparagine	Aspartate	Aspartic acid	Benzoic acid	beta-Alanine	beta-D-Fructofuranosyl-(2,1)-beta-D-Fructofuranose	beta-mannosylglycerate	Butylated Hydroxytoluene	Caffeic acid	Cellobiose	Citramalic acid	Citric acid	Coniferin	Cyanoalanine	cyclo-Leucine	D-beta-Galactopyranosyl-1,3-arabinose	D-Ribose-5-phosphate	Dehydroascorbate	Dihydroxyacetone	DL-Glyceric acid	DL-Isocitric acid	DL-Norleucine	DL-Pyroglutamic acid	Dodecamethylpentasiloxane
metabolite class	sugar alcohol	unclassified	carbohydrate-monosaccharide	organic acid	organic acid	organic acid	amino acid	organic acid	amine-unclassified	unclassified	organic acid	carbohydrate-monosaccharide	unclassified	carbohydrate-monosaccharide	unclassified	unclassified	organic acid	unclassified	amino acid	organic acid	unclassified	carbohydrate-disaccharide	carbohydrate-monosaccharide	sugar alcohol	organic acid	amino acid	amino acid	amino acid	organic acid	amino acid	carbohydrate-monosaccharide	carbohydrate-disaccharide	unclassified	organic acid	carbohydrate-disaccharide	organic acid	organic acid	sugar alcohol	amino acid	amino acid	carbohydrate-monosaccharide	carbohydrate-monosaccharide	organic acid	carbohydrate-polysaccharide	sugar acid	organic acid	amino acid	amino acid	unclassified
1704-15°C-rep 1	0.0367216	0.0237487	8.79551	0.0111025	0.00173325	0.0162439	0.113936	0.00646395	0.151549	0.230432	0.0226027	4.77519	0.0925824	0.0400014	0.00370418	0.0558338	0.0122777	0.0591861	0.128021	14.3275	0.00218866	1.26567	0.160391	2.89729	4.07801	0.000857532	0.782865	0.190633	0.0308552	0.0247136	2.68105	0.026509	0.53851	0.102312	0.123334	0.0179387	15.3165	0.0097405	0.00143823	0.0264655	0.213535	1.69047	0.0244446	0.0272342	1.54174	1.50499	0.000932045	12.9574	0.223215
1704-15°C-rep 2	0.066853	0.0413442	9.75385	0.0380511	0.00271235	0.0250758	0.706475	0.0190242	0.320522	0.219851	0.0168476	5.04791	0.0763047	0.0470699	0.011068	0.0421531	0.0159848	0.106948	0.203883	9.7573	0.00730874	0.617833	0.0799062	3.3286	0.751362	0.00400667	1.43246	1.07216	0.0251727	0.354704	2.46665	0.0854389	0.391049	0.127706	0.15539	0.019921	18.0397	0.0201437	0.00692981	0.110191	0.085327	1.75571	0.00479564	0.0386755	2.70093	0.955362	0.00172394	20.818	0.190328
1704-15°C-rep 3	0.0303423	0.0324332	20.236	0.00976959	0.000838373	0.00436608	0.123819	0.00667349	0.224436	0.185479	0.0178376	14.7039	0.06709	0.318842	0.00573078	0.0378431	0.0102533	0.178182	0.0193989	3.67592	0.001637	0.584027	0.137148	1.90256	3.23949	0.00230645	1.62381	0.254596	0.0165907	0.318473	1.0304	0.0267095	0.325207	0.326399	0.18885	0.0183445	6.75483	0.00702848	0.00194151	0.0217527	0.0358138	1.03424	0.0100469	0.0442323	0.956366	0.496312	0.000831962	7.20308	0.16093
1704-20°C- rep 1	0.0713592	0.0256021	3.70286	0.0126055	0.00211767	0.00554272	0.0621745	0.0129379	0.454778	0.29179	0.025168	1.53539	0.0833133	0.0479631	0.012487	0.0529544	0.0105554	0.0234484	0.175073	9.09906	0.00355811	0.531872	0.1561	2.54649	1.09461	0.0014369	3.36725	0.670969	0.0240326	0.478625	1.13389	0.0340218	0.506874	0.123229	0.134332	0.0216099	16.6062	0.00931258	0.00325994	0.0116566	0.185656	1.89279	0.01637	0.0399175	2.22187	0.84873	0.00136153	20.4741	0.292476
1704-20°C- rep 2	0.0426388	0.0331814	4.98651	0.0124614	0.00310521	0.0229215	0.31249	0.0120459	0.200262	0.262161	0.0251014	2.00525	0.0666266	0.0196189	0.0109445	0.0579818	0.017208	0.0423295	0.378801	9.77358	0.00235377	0.675818	0.171352	2.26911	1.32471	0.00270018	3.32809	0.918914	0.0393405	0.489601	1.13692	0.0338525	0.510928	0.0911319	0.189452	0.0132186	16.2576	0.0231695	0.00298022	0.0591014	0.255416	1.99034	0.0166475	0.0335975	1.90695	1.18239	0.00155949	22.0106	0.235252
1704-20°C- rep 3	0.0526069	0.034207	8.50038	0.0105383	0.00223657	0.00574797	0.141862	0.0084233	0.1122	0.258525	0.0168177	3.90391	0.0651977	0.0477033	0.015547	0.0592153	0.0156667	0.0769326	0.301482	4.14764	0.00400317	0.820687	0.177652	2.3417	0.416307	0.000555455	1.71778	0.318208	0.02071	0.433125	1.92213	0.0280322	0.459327	0.0940282	0.192372	0.00981439	9.77412	0.012145	0.00243704	0.0294013	0.274549	1.86706	0.00651586	0.0346804	2.38505	0.532455	0.000864493	15.4459	0.220979
1704-25°C-rep 1	0.0317854	0.0359978	1.59235	0.0112577	0.0019301	0.00566196	0.25829	0.00976297	0.198254	0.208588	0.0207733	0.897541	0.0557877	0.176046	0.00511232	0.0535621	0.0150138	0.138179	0.103214	8.49868	0.000983871	1.34807	0.116052	2.20484	1.21751	0.00380442	0.941049	0.176646	0.0243265	0.406627	3.65519	0.0433536	0.439538	0.0893388	0.211532	0.0182942	8.75606	0.0123445	0.00200538	0.0466501	0.0813878	2.36545	0.0207939	0.049752	2.13779	0.468902	0.00113262	9.3323	0.229283
1704-25°C-rep 2	0.0391131	0.034674	9.39805	0.0102459	0.00244788	0.00412054	0.19442	0.00618808	0.177638	0.211844	0.0205948	4.65856	0.0481271	0.109981	0.00603865	0.0548234	0.0155062	0.100864	0.079976	15.6121	0.00260064	0.694425	0.0861522	2.5276	1.17954	0.00206734	1.72007	0.620757	0.0283292	0.413086	2.16489	0.0189421	0.441126	0.146588	0.158512	0.00959886	9.71602	0.00797671	0.00277834	0.0478885	0.0982409	0.926807	0.0136307	0.0209452	1.22338	0.338304	0.0013183	11.9954	0.214097
1704-25°C-rep 3	0.0760328	0.0300552	19.9089	0.0202693	0.00209437	0.00877289	0.346199	0.013573	0.258194	0.278888	0.0193538	11.5277	0.0938501	0.050627	0.00468874	0.0546046	0.0179176	0.122255	0.0698874	15.1038	0.0154767	0.581451	0.1129	3.51155	4.86476	0.00187356	3.23048	0.436496	0.0207343	0.398153	1.14436	0.0565035	0.417619	0.250261	0.156572	0.0187401	11.7472	0.0182693	0.00211281	0.0424802	0.240822	1.45939	0.0246015	0.0185329	1.88112	0.63808	0.000975104	14.9105	0.270398
1704-25°C-rep 4	0.0756963	0.034387	8.58507	0.0129344	0.00236915	0.0105435	0.19024	0.00967344	0.246777	0.271566	0.0256383	3.93253	0.0523131	0.0778749	0.0114369	0.0585992	0.0176171	0.0542571	0.139873	15.6359	0.00479021	0.564778	0.121755	3.04146	0.519811	0.00332117	2.32688	0.307901	0.0226841	0.452532	1.31208	0.078322	0.494084	0.144689	0.135778	0.0160461	6.61769	0.00710378	0.00314019	0.0261227	0.0568858	1.31188	0.0079111	0.0377475	2.01415	1.19043	0.00166174	14.6281	0.220726
1898-15°C-rep 1	0.0409029	0.0346976	4.18	0.055397	0.00343475	0.0273126	0.258966	0.0259479	0.397699	0.305082	0.0147335	2.05029	0.117033	0.0206329	0.00971042	0.0761213	0.0206507	0.100285	0.540426	3.74998	0.0161356	0.443279	0.0584031	3.17622	4.50467	0.00464339	1.12562	0.591559	0.0238003	0.479715	1.44017	0.121083	0.545412	0.158498	0.232929	0.0247547	20.6684	0.0204517	0.00908097	0.0585309	0.226819	2.05477	0.0374218	0.0329946	3.54019	1.61522	0.000864056	26.0924	0.441499
1898-15°C-rep 2	0.0445867	0.0360629	12.3036	0.0115559	0.00229101	0.00644029	0.176478	0.00843942	0.140073	0.287746	0.0185789	6.01405	0.128326	0.0307527	0.00888259	0.0726659	0.0161777	0.0716929	0.339117	12.3877	0.00612472	0.479015	0.138753	1.90549	2.67333	0.00393279	2.12486	0.30263	0.019315	0.482813	1.87864	0.0367544	0.502465	0.159287	0.243625	0.0124815	12.5523	0.0153917	0.0017727	0.0206481	0.368585	1.37354	0.00984637	0.030322	1.95102	1.32759	0.00133564	14.9766	0.376334
1898-15°C-rep 3	0.0522771	0.0439601	8.53028	0.014588	0.00204145	0.005952	0.210168	0.00795541	0.119273	0.273182	0.0154468	3.76792	0.0919423	0.00735709	0.00887761	0.0769016	0.0170327	0.0432102	0.153207	4.18392	0.00272919	0.530189	0.136426	1.29626	0.987792	0.00231947	1.03631	0.236964	0.0338374	0.514072	0.767525	0.0279368	0.529006	0.0718631	0.300442	0.014668	12.8601	0.0265616	0.00209868	0.0262107	0.317945	1.35535	0.0127924	0.0446992	2.18619	0.521615	0.00156409	16.2382	0.371877
1898-15°C-rep 4	0.0359087	0.0404989	7.54963	0.00899234	0.00318333	0.00541211	0.248571	0.00562347	0.205611	0.24164	0.0176537	3.46952	0.0629304	0.0534621	0.00383473	0.070063	0.0170981	0.140667	0.161195	14.1803	0.00194746	0.865119	0.0937775	1.66584	1.62769	0.000639624	2.37231	0.5249	0.0245329	0.421441	2.20711	0.0408166	0.451899	0.101443	0.209914	0.0137641	11.811	0.0163657	0.00255398	0.0403695	0.0704098	1.44771	0.0162423	0.0352791	1.09502	0.395259	0.00111953	15.235	0.344574
1898-20°C-rep 1	0.0835498	0.0464195	14.8853	0.0180845	0.00368946	0.00626503	0.724597	0.0132637	0.203947	0.265371	0.015853	7.86156	0.0906455	0.0280851	0.0102233	0.0628898	0.0210755	0.20318	0.327748	6.12309	0.00111519	0.611172	0.0826023	2.2141	1.14219	0.00474026	2.18009	1.12115	0.0254408	0.0826195	1.36975	0.0347303	0.454227	0.177582	0.213845	0.0186589	6.21349	0.0129103	0.00954077	0.122915	0.212655	0.876053	0.0101392	0.025988	3.04242	0.553473	0.00106038	23.6085	0.350022
1898-20°C-rep 2	0.0408157	0.0461064	8.36357	0.0102298	0.00243119	0.00725219	0.2474	0.00576674	0.110937	0.324386	0.0145058	3.60666	0.0959688	0.0157618	0.00520734	0.0995544	0.0153503	0.0342531	0.194007	6.06842	0.0033613	0.833044	0.107106	1.32285	0.518125	0.00284329	1.75366	0.371002	0.0218952	0.572089	1.19093	0.0132797	0.574351	0.0808605	0.113625	0.0102176	15.1031	0.01268	0.00231109	0.042019	0.141288	0.823064	0.0109524	0.0441084	1.09978	0.505538	0.00127217	17.239	0.469592
1898-20°C-rep 3	0.0786175	0.0410866	11.5764	0.0128652	0.0017295	0.0102118	0.150479	0.00884528	0.150667	0.24564	0.0167334	5.32975	0.072928	0.0667338	0.012391	0.00112415	0.0155272	0.124092	0.20454	9.99285	0.00294424	1.36686	0.158848	2.67363	0.623881	0.00126743	1.96447	0.680699	0.0172609	0.385014	2.77336	0.0272034	0.432972	0.147449	0.138824	0.0121928	9.67844	0.0137346	0.00319999	0.0361366	0.195649	1.56072	0.00915778	0.0348398	2.08942	0.61503	0.00099141	17.7721	0.167844
1898-20°C-rep 4	0.0397959	0.0562594	7.40892	0.014162	0.00261164	0.0038609	0.138876	0.0105349	0.233595	0.305302	0.0190638	3.47193	0.124268	0.0487667	0.00868215	0.00344912	0.019577	0.124385	0.244157	3.88666	0.00367646	1.01352	0.163674	3.31416	0.423309	0.00138968	1.79693	0.420965	0.0232353	0.500783	1.98201	0.0414959	0.533509	0.149951	0.142533	0.0234295	10.5007	0.0219142	0.00322318	0.0297714	0.205158	2.70701	0.00977512	0.0440217	0.96922	0.619286	0.00137241	15.7723	0.249671
1898-25°C-rep 1	0.0345609	0.0474534	11.4284	0.0121453	0.00213009	0.00365739	0.308016	0.0085552	0.258373	0.269246	0.0206288	5.74557	0.0324886	0.215501	0.00499103	0.010946	0.0118164	0.0620795	0.0282397	12.1978	0.000845938	0.356462	0.0744641	1.91869	0.132079	0.00309458	0.666767	0.0987624	0.0236086	0.486896	0.94977	0.0293204	0.50574	0.156459	0.134353	0.011747	10.6377	0.00766408	0.00242186	0.048375	0.0561723	0.91045	0.00379262	0.0241619	0.724016	0.527933	0.00121165	6.521	0.337211
1898-25°C-rep 2	0.0593061	0.0330258	20.7269	0.0143502	0.00188188	0.00697349	0.254851	0.00710257	0.15755	0.241503	0.0165292	11.9481	0.0631659	0.0443354	0.00892971	0.00867879	0.0122449	0.0681391	0.253561	5.35814	0.00198795	1.1225	0.181659	3.78442	0.624215	0.00115107	2.13311	0.557685	0.0214715	0.388163	2.28845	0.0338455	0.409156	0.130514	0.159926	0.0139086	10.9733	0.00921683	0.00208167	0.05091	0.16928	1.12258	0.00535872	0.0295579	1.4907	0.415865	0.00146546	15.3214	0.147114
1898-25°C-rep 3	0.01222	0.0500552	5.95733	0.0113415	0.00396011	0.00980885	0.430388	0.0180291	0.409197	0.29875	0.0187441	2.79129	0.0392581	0.14944	0.00861173	0.012139	0.0136308	0.0811799	0.179357	3.3352	0.00140064	0.560684	0.112875	1.64092	0.280152	0.00437354	2.40633	0.461767	0.0241738	0.495419	1.06282	0.0626138	0.495492	0.170622	0.178082	0.0189499	5.6339	0.0182748	0.00655966	0.0808978	0.181425	2.1966	0.0065806	0.0438722	1.83075	0.309595	0.00123824	12.0389	0.346541
1898-25°C-rep 4	0.0604252	0.0484641	16.9793	0.0120737	0.00308915	0.00506767	0.306609	0.00899021	0.21561	0.268339	0.023855	8.90968	0.0942691	0.0352014	0.0121384	0.0122229	0.0200381	0.114408	0.391305	5.49845	0.00759217	0.662546	0.127275	3.05792	4.63417	0.00409258	3.29124	0.812242	0.0241767	0.420032	1.45999	0.0397259	0.457244	0.18178	0.118844	0.0106405	7.61892	0.0129255	0.0040555	0.0496864	0.261733	1.65393	0.0335613	0.0416378	1.57207	0.266401	0.00107687	19.6907	0.190652
2254-15°C-rep 1	0.0204736	0.037772	7.12595	0.0121504	0.00380372	0.00991974	0.0746637	0.0108873	0.210716	0.203677	0.0181495	6.93854	0.0788252	0.0794503	0.0106007	0.0266989	0.0130041	0.139925	0.356162	11.9115	0.00136416	0.632974	0.164973	1.18924	1.26817	0.00248168	3.38198	1.89822	0.02833	0.0611539	1.19328	0.0362719	0.411803	0.147102	0.156468	0.0163704	14.9295	0.0276274	0.00738393	0.0180506	0.158894	1.54688	0.00941272	0.0468874	1.55623	1.08791	0.0012882	19.8899	0.173503
2254-15°C-rep 2	0.037715	0.0460159	6.32061	0.00951185	0.00332126	0.0129416	0.395772	0.00625289	0.249058	0.283155	0.0210291	2.94967	0.0636768	0.0643042	0.00411043	0.0286064	0.0154942	0.138754	0.151024	9.58232	0.00159052	0.986742	0.126922	1.83442	1.43497	0.00249279	2.60738	0.474317	0.0284211	0.453257	2.96124	0.047273	0.468169	0.0996931	0.224414	0.0140781	14.0118	0.0116488	0.00198085	0.0488146	0.0513851	1.61766	0.0169314	0.0584869	1.68888	0.299458	0.000861349	17.5726	0.202252
2254-15°C-rep 3	0.0433654	0.0419709	3.76893	0.012258	0.00337357	0.00831449	0.134684	0.00819091	0.233969	0.296916	0.0197204	1.68701	0.0846345	0.0245642	0.0125751	0.0363898	0.0160487	0.115879	0.395475	8.70408	0.0111792	0.730208	0.175168	2.48662	1.75089	0.00297227	3.06152	0.561223	0.0338098	0.490407	1.67566	0.0289111	0.53418	0.101123	0.204738	0.0271867	15.7777	0.0177546	0.00302227	0.0227463	0.172275	2.61471	0.0293103	0.0325844	1.96821	0.293781	0.00135829	20.987	0.275829
2254-20°C-rep 1	0.0524609	0.044844	13.5655	0.0151079	0.00244301	0.0122564	0.356962	0.0108313	0.252149	0.290535	0.019524	7.03174	0.089651	0.0202477	0.0117367	0.0392275	0.016199	0.136859	0.704085	11.3309	0.00664545	0.488992	0.097986	2.27609	3.53765	0.00351616	3.51565	1.24251	0.0226407	0.0760841	1.10045	0.042841	0.438212	0.173979	0.210558	0.0160889	9.76092	0.0237818	0.00348701	0.0565668	0.123698	0.73911	0.0147482	0.025276	1.90869	0.617622	0.00130017	22.7516	0.208757
2254-20°C-rep 2	0.0428203	0.054798	6.99882	0.0123369	0.0028759	0.0159302	0.223359	0.0105406	0.231478	0.337564	0.0241649	3.47419	0.0824801	0.00805357	0.0109659	0.039763	0.0177191	0.0620602	0.130337	16.7402	0.00428514	0.304592	0.136135	1.33244	0.213605	0.00178804	3.34766	0.528644	0.0368161	0.585277	0.708914	0.0386527	0.614155	0.132367	0.286342	0.0120067	18.9205	0.0318882	0.00330885	0.0222549	0.286526	1.31271	0.00311738	0.0396526	2.66454	1.8219	0.0020819	23.874	0.262663
2254-20°C-rep 3	0.0391909	0.0395814	7.26084	0.0136339	0.00455508	0.00984673	0.266149	0.00862697	0.145027	0.253751	0.0182153	3.32314	0.086974	0.0169191	0.0118294	0.0386076	0.0163626	0.111162	0.188626	13.6875	0.00642694	0.539994	0.119058	2.31053	0.669796	0.00295524	2.63213	0.928766	0.0289462	0.453345	1.03341	0.043622	0.500815	0.123778	0.216319	0.0133378	11.2199	0.00871019	0.00544617	0.0505379	0.255541	1.34644	0.00744548	0.0274373	1.64666	0.548175	0.00107542	21.7529	0.196471
2254-20°C-rep 4	0.0499814	0.0309873	7.04838	0.012248	0.00304416	0.00795942	0.298929	0.01077	0.185241	0.263025	0.0174943	3.31734	0.0711634	0.048353	0.0112421	0.0401335	0.0130381	0.101047	0.263787	5.55577	0.00200678	0.521675	0.133969	3.12864	1.74562	0.000943402	1.85675	0.532851	0.0337301	0.440024	1.15137	0.0487382	0.471143	0.0865	0.255553	0.0155204	6.26675	0.0137435	0.0037103	0.0559983	0.182425	2.54927	0.0279605	0.0346897	1.3661	0.271326	0.0016623	15.5155	0.220533
2254-25°-rep 1	0.027279	0.0248947	6.6334	0.009638	0.00177846	0.0118597	0.118255	0.00548875	0.217698	0.249908	0.0179507	3.13301	0.0620617	0.0733307	0.00542146	0.0323756	0.0147082	0.0949515	0.139016	13.9796	0.0443528	0.72578	0.137428	2.70556	2.16943	0.00163587	1.73106	0.326511	0.0276403	0.444718	2.17825	0.0216274	0.477537	0.117703	0.226878	0.0130561	22.0114	0.0131308	0.00258321	0.0176471	0.0798233	0.94198	0.0210389	0.0256908	2.14226	0.941123	0.0010332	15.9065	0.250847
2254-25°-rep 2	0.0491682	0.0628439	4.76521	0.0167232	0.00331385	0.00775928	0.443533	0.0147923	0.224815	0.40491	0.0346796	2.35321	0.0899192	0.0153766	0.0093376	0.054217	0.0219962	0.0336241	0.21855	2.23645	0.00781201	0.28583	0.206124	2.24788	0.659709	0.00691206	1.08075	0.186407	0.052003	0.637411	0.719436	0.0606325	0.631559	0.0855223	0.272991	0.012962	4.314	0.0108024	0.00339667	0.0901847	0.247351	1.62581	0.0148137	0.0310442	2.69262	0.231253	0.0016194	18.9097	0.310849
2254-25°-rep 3	0.0113466	0.024586	0.670551	0.0119428	0.00206383	0.00986655	0.109814	0.0156664	0.189484	0.223856	0.0233492	0.303342	0.0597348	0.118283	0.00893706	0.0478074	0.0131221	0.0417967	0.154263	4.11338	0.00149015	0.642752	0.192046	4.16034	0.724852	0.0039542	0.681969	0.109015	0.0427271	0.0324109	1.56763	0.0683951	0.536724	0.102396	0.203584	0.0128167	4.08676	0.0182797	0.00175953	0.0189667	0.0342744	3.7167	0.0367884	0.0285121	0.971425	0.258422	0.00110385	8.48236	0.324077
Mace-15°C-rep 1	0.0542783	0.0617261	3.72631	0.00999896	0.0026546	0.00639196	0.309778	0.00944052	0.202856	0.302063	0.0332473	1.75586	0.104934	0.0464299	0.00615086	0.0144571	0.0162486	0.0520543	0.282472	10.8187	0.0116725	0.517286	0.157881	3.16947	0.628212	0.00395122	0.992564	0.185045	0.0405249	0.0362378	2.06443	0.0218541	0.619716	0.110729	0.201279	0.0104485	7.43973	0.0108541	0.00272286	0.0369092	0.140545	1.81785	0.0141325	0.0637983	2.24591	0.173874	0.00121601	13.8578	0.284309
Mace-15°C-rep 2	0.0656734	0.0500149	5.14875	0.0185868	0.00460535	0.00722956	0.25578	0.00995577	0.297009	0.329721	0.0305939	2.39481	0.10719	0.0237099	0.010771	0.0195621	0.0196973	0.089197	0.319567	7.99595	0.0089291	0.607451	0.117111	2.39038	0.962022	0.00261239	3.78597	0.892596	0.0329306	0.096417	1.39803	0.0455222	0.526904	0.177317	0.178873	0.0216627	9.39075	0.0232361	0.00381351	0.0371778	0.259974	2.65281	0.0222082	0.0405586	2.49166	0.277237	0.0013658	24.9875	0.290229
Mace-15°C-rep 3	0.0611721	0.0571367	8.57515	0.0248212	0.00260032	0.0033455	0.695285	0.011444	0.389383	0.301566	0.0372887	4.46908	0.100524	0.0233618	0.0140335	0.0162662	0.0223253	0.256459	0.216971	15.243	0.0205706	0.471572	0.094953	5.0511	0.694969	0.00453807	1.48022	0.303807	0.0337307	0.441472	1.33974	0.0767959	0.517596	0.204599	0.220638	0.0206866	12.2961	0.0174333	0.00281189	0.0927112	0.400191	1.44755	0.0090723	0.023297	3.10335	0.776196	0.00135707	17.7069	0.304015
Mace-15°C-rep 4	0.0292854	0.0413755	10.6475	0.0122608	0.00425526	0.00563304	0.650926	0.00818181	0.253539	0.264734	0.0284741	5.44618	0.0739748	0.024983	0.00862639	0.0181414	0.0189711	0.11083	0.289688	12.6646	0.00788015	0.509616	0.0898899	1.76873	2.73851	0.00277281	3.06626	1.98883	0.0308839	0.0854411	1.468	0.0399973	0.451344	0.166556	0.155791	0.0157153	13.0055	0.0162974	0.0100077	0.148719	0.110502	0.957948	0.0132537	0.0233642	2.16359	0.500594	0.00167828	21.7356	0.177982
Mace-20°C-rep 1	0.0514636	0.047289	12.1977	0.0169806	0.00315351	0.0130934	0.29439	0.00853198	0.2321	0.269484	0.0281413	5.98947	0.0843525	0.0362323	0.0112645	0.0189919	0.021407	0.1681	0.126455	17.1177	0.00415294	0.647312	0.113135	2.35711	4.65507	0.00211889	2.38007	0.601695	0.0291515	0.43836	1.92088	0.0243357	0.515652	0.190632	0.201081	0.0160186	10.5616	0.0107881	0.00319119	0.0469461	0.323957	1.46188	0.0295026	0.0265699	2.64485	0.744988	0.0014017	19.639	0.207545
Mace-20°C-rep 2	0.0749382	0.051328	9.28513	0.0128402	0.00318418	0.00543364	0.578061	0.00987391	0.251165	0.227661	0.0255024	9.03103	0.0657197	0.034252	0.0102622	0.0155362	0.0188382	0.0737449	0.18673	9.24597	0.00282874	0.612738	0.113601	2.35982	1.6898	0.00219149	1.92082	0.939872	0.0352898	0.355017	1.45864	0.0217603	0.402394	0.108237	0.159362	0.0186277	13.8674	0.0145134	0.00778571	0.0751775	0.0853077	1.04107	0.0107911	0.0565157	3.17546	0.672796	0.00124298	21.9798	0.152751
Mace-20°C-rep 3	0.0573672	0.043715	19.2729	0.0139753	0.00234399	0.0039371	0.245627	0.00503952	0.168516	0.207723	0.0214455	11.2848	0.0615741	0.0419752	0.00888589	0.0156699	0.0175312	0.113001	0.191394	12.9668	0.00418276	1.0365	0.140959	2.43373	2.74731	0.000664358	2.1446	0.658719	0.0211447	0.347763	1.986	0.0321132	0.391664	0.134145	0.130913	0.0149373	9.13415	0.00844783	0.00224694	0.0411634	0.121553	0.854795	0.0119239	0.0334208	1.07446	0.628059	0.00124725	15.4985	0.148207
Mace-20°C-rep 4	0.0302572	0.0430089	1.99177	0.0142642	0.00248997	0.00573256	0.245112	0.0107628	0.152535	0.315604	0.019834	0.921231	0.0896016	0.0199694	0.00937658	0.0364767	0.0124122	0.0761039	0.451828	6.49179	0.00194593	0.721466	0.132195	1.73363	0.57305	0.0016026	1.19309	0.304813	0.0346966	0.572509	1.21135	0.0426732	0.590587	0.0832672	0.271676	0.0194046	14.5808	0.00411425	0.00294575	0.047563	0.309996	3.33551	0.0146848	0.0239539	2.66774	0.794711	0.000857842	17.1479	0.331655
Mace-25°- rep 1	0.0265397	0.0370485	7.74205	0.012259	0.00284912	0.00399495	0.310911	0.00828525	0.201942	0.295141	0.0185728	3.84754	0.0459182	0.14543	0.00628137	0.0320402	0.0115947	0.0624754	0.0525201	15.713	0.00154697	0.303502	0.0733204	2.31466	0.339111	0.00114661	1.11849	0.154988	0.0253512	0.489858	0.715789	0.0227285	0.520266	0.134132	0.29726	0.00749266	12.5187	0.0115667	0.00253962	0.045898	0.0662875	0.83968	0.00786238	0.021551	1.30673	0.458668	0.00111388	9.17913	0.312411
Mace-25°- rep 2	0.0202415	0.0353647	2.43342	0.00487883	0.00371986	0.00319988	0.088231	0.00360163	0.085553	0.251549	0.0207914	1.18541	0.0520654	0.046693	0.00535557	0.0377079	0.0120308	0.0245284	0.171801	2.48893	0.00201872	0.574449	0.0997827	1.28573	0.104973	0.00352855	1.11424	0.167071	0.0390191	0.0380878	0.974221	0.0267331	0.762915	0.0924344	0.270997	0.00728667	7.99921	0.00742633	0.00218019	0.0195528	0.109617	1.06855	0.00551054	0.0322077	0.74396	0.692057	0.00116164	10.6573	0.294355
Mace-25°- rep 3	0.0338748	0.0381597	4.99544	0.0104001	0.00352968	0.0042253	0.397771	0.00946881	0.169603	0.252688	0.017835	4.8773	0.0681147	0.0527391	0.0105755	0.0269886	0.0125601	0.124588	0.434201	5.96396	0.00164206	1.1302	0.108088	1.71261	0.397464	0.0019337	2.18179	0.453124	0.0263368	0.398618	2.69768	0.0854754	0.427147	0.0903509	0.22796	0.0175404	8.26585	0.0131361	0.00444036	0.0565668	0.139586	1.61494	0.0088947	0.0456144	2.10797	0.362263	0.00139834	17.3387	0.191769
Mace-25°- rep 4	0.0601895	0.0368687	16.4927	0.0111653	0.00225497	0.00903296	0.313915	0.00813332	0.146142	0.21595	0.0163143	8.89555	0.091698	0.0512871	0.00432906	0.0261446	0.0121761	0.0961262	0.178869	6.95388	0.00556899	0.892369	0.146398	2.96538	1.82714	0.00433064	2.00664	0.44119	0.025275	0.39485	1.64526	0.0343084	0.413516	0.104176	0.214595	0.0104689	7.44919	0.0189348	0.00189525	0.0439903	0.195989	1.64504	0.00997731	0.0330646	1.3367	0.31692	0.00133636	15.5367	0.170808
[truncated: 113 more columns]
